# Supplementary material for: Establishment of Repeated In Vitro Exposure System for Evaluating Pulmonary Toxicity of Representative Criteria Air Pollutants Using Advanced Bronchial Mucosa Models
Source: Toxics. 2022 May 24;10(6):277. doi: 10.3390/toxics10060277 (PMC9228979; doi:10.3390/toxics10060277)
Supplement: Supplementary file 1 [file toxics-10-00277-s001.zip]

Archive with 1 entries (1 files):
- toxics-1691391-supplementary.pdf
